# Supplementary material for: Cytoskeletal Protein 4.1G Is Essential for the Primary Ciliogenesis and Osteoblast Differentiation in Bone Formation
Source: Int J Mol Sci. 2022 Feb 14;23(4):2094. doi: 10.3390/ijms23042094 (PMC8878336; doi:10.3390/ijms23042094)
Supplement: Supplementary file 1 [file ijms-23-02094-s001.zip]

Archive with 1 entries (1 files):
- ijms-1552237-supplementary.pdf
